# Supplementary material for: Effect of High-Pressure Processing on Color, Texture and Volatile Profile During Sardine Refrigeration
Source: Foods. 2025 Jan 20;14(2):329. doi: 10.3390/foods14020329 (PMC11764586; doi:10.3390/foods14020329)
Supplement: Supplementary file 1 [file foods-14-00329-s001.zip]

Archive with 1 entries (1 files):
- foods-3379666-supplementary.pdf
